# Supplementary material for: The Impact of Reassurance on Musculoskeletal (MSK) Pain: A Qualitative Review
Source: Behav Sci (Basel). 2021 Oct 30;11(11):150. doi: 10.3390/bs11110150 (PMC8615035; doi:10.3390/bs11110150)
Supplement: Supplementary file 1 [file behavsci-11-00150-s001.zip]

Archive with 1 entries (1 files):
- behavsci-1426114-supplementary.pdf
